# Supplementary material for: Ancient amino acids from fossil feathers in amber
Source: Sci Rep. 2019 Apr 23;9:6420. doi: 10.1038/s41598-019-42938-9 (PMC6478714; doi:10.1038/s41598-019-42938-9)
Supplement: Supplementary file 2 — Supplemental table S2 [file 41598_2019_42938_MOESM2_ESM.xlsx]

## Sheet: Sheet1
Sample information		Concentration (picomoles / mg)
Site/experimental treatment	Age/time	[Asx]	[Glx]	[Ser]	[L-Thr]	[L-His]	[Gly]	[L-Arg]	[Ala]	[Tyr]	[Val]	[Phe]	[Leu]	[Ile]
Burmese amber (specimen 1)	99 Ma	31.61	55.91	66.03	23.13	18.06	186.74	19.11	36.29	6.18	26.81	51.52	30.56	30.22
Baltic amber (Smf Be 370)	44 Ma	128.89	188.29	182.62	57.8	27.5	478.4	65.63	94.43	18.76	94.54	99.99	216.71	116.27
110°C	1 wk	103827	145482	253614	82755.8	7071.28	237693	78757.1	85159.7	11275.8	140628	64759.4	139463	84374.9
		8718.72	11162.8	21060.3	6913.76	0	14915.7	6051.08	6820.07	1696.43	11419.6	5281.17	11238.1	6894.52
		8034.37	11272.4	19616.3	6692.04	0	18236.2	6118.76	6559.2	1618.04	11097.8	5267.37	11026.7	6773.97
	2 wk	97254.1	132985	229712	77912.2	5031.56	173308	72761.3	77542	14624.8	132720	57033.1	126186	80685.4
		170470	242471	424339	138857	0	354157	127875	141747	19269.4	237077	104360	225968	141702
		31500.1	40565.3	73349.6	26790.4	2104.92	61823.5	20631	24522.9	6427.9	40156.6	17618.3	37040.7	23852.7
		29144.2	39700.2	67443.3	24847.6	0	61041.6	20643.7	22701.4	6205.76	39105.4	17292.2	36524.7	23041.5
	3 wk	26265.1	35974.7	62836.1	21995.1	0	53578.4	19661.3	20773.9	3104.33	35381.1	15183.4	33654.9	21885.5
		52487.6	71780.3	133084	43251.9	0	119445	40271.2	43384.4	5355.66	71167.5	31655.1	69954.3	43784.8
		38237.2	52669	89647	30258.7	1967.39	84485.4	27339.1	33507.6	6825.5	52607.9	24359.7	51689	30356.2
		38582.9	53091	90521.5	30990.9	1750.17	84664.2	27409.9	33676	6831.55	53392.5	24373.6	50678.1	30491.4
140°C	1 wk	146333	208202	333959	128358	0	321417	102827	126361	17474.7	202909	81395	181338	121252
		39769.7	56083.4	90632.4	34415.9	2123.18	85568.9	28379.9	33298.9	7040.82	57317.3	24630.8	52931.1	33127.7
		39136.4	56122.9	90095.3	34537.2	1827.26	85016.4	28238.2	33201.2	7073.45	56984.6	24660.4	53638.5	33622
	2 wk	77922.3	111278	171260	64434.8	0	178869	52899.3	67958.4	7935.6	110805	44465.8	103834	66011.2
		63133.9	89183	137328	54296.7	3665.4	137847	42119.1	53383.2	5586.48	90815.5	36204.4	82612.6	54124.8
		20097	28503.3	43308.5	16273.6	0	44767.3	14025.8	17346.9	3452.28	28270.2	12274.6	25865.2	16012.6
		20193.8	28760	43675.5	16370.1	0	44247.4	14095.7	17410.3	3387.31	28456.1	12373.9	26077.7	16170.5
	3 wk	22191.7	30550.2	43699.7	17642.4	1088.62	47913.4	14026.8	19320.3	2602.37	31525.1	12668	29259.4	18524.8
		26597.1	35003.3	49291.7	21689.5	0	51983.5	14087.4	21425.5	5006.4	33855	13548	29705.9	20203.1
		26553.4	35187.1	49519.8	21873.7	0	52017.5	14130	21398.5	4736.49	34048.7	13554.7	31122.3	20319.5
