# Supplementary material for: Ancient amino acids from fossil feathers in amber
Source: Sci Rep. 2019 Apr 23;9:6420. doi: 10.1038/s41598-019-42938-9 (PMC6478714; doi:10.1038/s41598-019-42938-9)
Supplement: Supplementary file 3 — Supplemental table S3 [file 41598_2019_42938_MOESM3_ESM.xlsx]

## Sheet: Sheet1
Sample information		D/L
Site/experimental treatment	Age/heating time	Asx	Glx	Ser	Ala	Tyr	Val	Phe	Leu	Ile
Burmese amber (specimen 1)	99 Ma	0.081	0.054	0.021	0.088	0	0.27	0	0	0.143
Baltic amber (Smf Be 370)	44 Ma	0.096	0.05	0.012	0.091	0.304	0.365	0.138	0.423	0.176
110°C	1 wk	0.074	0.035	0	0	0	0	0	0	0
		0.084	0.037	0	0	0	0	0	0	0
		0.073	0.044	0	0	0	0	0	0	0
	2 wk	0.085	0.039	0.009	0	0	0	0	0	0
		0.078	0.037	0.011	0	0	0	0	0	0
		0.083	0.043	0.03	0.032	0	0	0	0	0
		0.08	0.04	0	0	0	0	0	0	0
	3 wk	0.084	0.037	0.007	0	0	0	0	0	0
		0.087	0.037	0.009	0	0	0	0	0	0
		0.087	0.039	0.009	0.028	0	0.01	0	0.031	0
		0.084	0.04	0.007	0.023	0	0.011	0	0	0
140°C	1 wk	0.14	0.049	0.011	0.036	0	0	0	0	0
		0.139	0.048	0.012	0.032	0	0.011	0.031	0.038	0
		0.135	0.048	0.012	0.031	0	0.012	0.033	0.059	0.014
	2 wk	0.172	0.057	0.021	0.046	0	0	0	0.039	0
		0.168	0.054	0.018	0.046	0	0	0.049	0.04	0
		0.17	0.06	0.016	0.04	0	0	0	0	0
		0.171	0.059	0.015	0.043	0	0	0	0	0
	3 wk	0.201	0.069	0.018	0.061	0	0.012	0.055	0.047	0
		0.194	0.067	0.017	0.049	0	0	0	0	0
		0.196	0.07	0.016	0.054	0	0	0	0.037	0
