# Supplementary material for: Ancient amino acids from fossil feathers in amber
Source: Sci Rep. 2019 Apr 23;9:6420. doi: 10.1038/s41598-019-42938-9 (PMC6478714; doi:10.1038/s41598-019-42938-9)
Supplement: Supplementary file 4 — Supplemental table S4 [file 41598_2019_42938_MOESM4_ESM.xlsx]

## Sheet: Sheet1
Sample information			D/L
SampleName	Site	Age	Asx	Glx	Ser	Ala	Tyr	Val	Phe	Leu	Ile
426AuH*	Spanish amber	105 Ma	NA	NA	NA	NA	NA	NA	NA	NA	NA
457AuH*			NA	NA	NA	NA	NA	NA	NA	NA	NA
42auH*	Burmese amber	99 Ma	NA	NA	NA	NA	NA	NA	NA	NA	NA
auH*			NA	NA	NA	NA	NA	NA	NA	NA	NA
40AuH*			NA	NA	NA	NA	NA	NA	NA	NA	NA
SAuH*			NA	NA	NA	NA	NA	NA	NA	NA	NA
LAuH*			NA	NA	NA	NA	NA	NA	NA	NA	NA
41auH*			0	0	0	0	NA	0	NA	0	NA
41uH* - large sample			0.081	0.054	0.021	0.088	0	0.27	0	0	0.143
370AuH*	Baltic amber	44 Ma	0	0	0	NA	NA	NA	NA	NA	NA
370uH* - large sample			0.096	0.05	0.012	0.091	0.304	0.365	0.138	0.423	0.176
blank			0	0.166	0	0	0	0	0	0	0.453
VMO1uH*	water		0.06	0.088776	0.02061	0.06	0	0	0	0	0
VMO1uH*			0.07	0.088585	0.012204	0.06	0	0	0	0	0
VMO3uH*	feather, untreated		0.07	0.034746	0.005695	0.036954	0	0	0	0	0
VMO3uH*			0.07	0.035746	0.00568	0.03446	0	0	0	0	0
VMO4uH*	feather in air, 140°C	1 wk	0.24	0.121062	0.107811	0.481772	0	0	0	0	0
VMO4uH*			0.24	0.136109	0.107453	0.48945	0	0	0	0	0
VM013uH*		2 wk	0.23	0.086246	0.024237	0.066433	0	0	0	0	0
VM013uH*			0.23	0.087867	0.024662	0.063961	0	0	0	0	0
VM016uH*		3 wk	0.28	0.10802	0.026286	0.084563	0	0	0	0	0
VM016uH*			0.28	0.109037	0.026469	0.081903	0	0	0	0	0
VMO2uH*	feather in water, 140°C	1 wk	0.85	0.712428	1.09121	0.863781	1	1	1	1	0
VMO2uH*			0.86	0.696888	1.09322	0.871042	1	1	1	1	0
VM011uH*			0.75	0.796642	1.12456	0.957783	1	1	1	1	1
VM011uH*			0.75	0.802358	1.12383	0.946943	1	1	1	1	1
VM010uH*		2 wk	0.92	0.785166	1.07335	0.952354	1	1	1	0	1
VM010uH*			0.91	0.787928	1.0755	0.955696	1	1	1	1	1
