# Supplementary material for: Ancient amino acids from fossil feathers in amber
Source: Sci Rep. 2019 Apr 23;9:6420. doi: 10.1038/s41598-019-42938-9 (PMC6478714; doi:10.1038/s41598-019-42938-9)
Supplement: Supplementary file 5 — Supplemental table S5 [file 41598_2019_42938_MOESM5_ESM.xlsx]

## Sheet: Sheet1
Sample information			Concentration (picomoles / mg)
Sample Name	Site/experimental treatment	Age/treatment time	[Asx]	[Glx]	[Ser]	[L-Thr]	[L-His]	[Gly]	[L-Arg]	[Ala]	[Tyr]	[Val]	[Phe]	[Leu]	[Ile]
426AuH*	Spanish amber	105 Ma	0	0	0	0	0	101	0	0	0	0	0	0	0
457AuH*			0	0	0	0	0	0	0	0	0	0	0	0	0
42auH*	Burmese amber	99 Ma	0	0	0	0	0	0	0	0	0	0	0	0	0
auH*			0	0	0	0	0	0	0	0	0	0	0	0	0
40AuH*			0	0	0	0	0	0	0	0	0	0	0	0	0
SAuH*			0	0	0	0	0	0	0	0	0	0	0	0	0
LAuH*			0	0	0	0	0	0	0	0	0	0	0	0	0
41auH*			43	86	258	0	0	308	0	38	0	36	0	63	0
41uH* - large sample			32	56	66	23	18	187	19	36	6	27	52	31	30
370AuH*	Baltic amber	44 Ma	49	77	167	0	0	384	0	0	0	0	0	0	0
370uH* - large sample			129	188	183	58	27	478	66	94	19	95	100	217	116
blank			11	22	19	5	4	94	7	10	3	6	9	11	12
VMO1uH*	water		1	1	1	1	0	2	1	2	0	1	1	1	1
VMO1uH*			1	1	1	1	0	2	1	2	0	1	1	1	1
VMO3uH*	feather, untreated		303013	394680	631355	275232	19419	447573	207275	229949	66761	445125	167856	383954	269402
VMO3uH*			302447	394700	627948	273817	18808	420578	205531	229815	69085	441977	168279	370747	269392
VMO4uH*	feather in air, 140°C	1 wk	75440	20506	149435	141170	7733	364764	130841	551690	47841	254902	126841	257319	171362
VMO4uH*			75338	20579	149483	138298	7482	367048	128577	556204	50312	260367	125356	257171	170575
VM013uH*		2 wk	369788	497375	560077	263558	15008	565995	180641	309845	53104	550961	191161	455171	333749
VM013uH*			391190	532067	598147	280397	15978	594535	190875	331073	56928	595977	206313	455617	353381
VM016uH*		3 wk	279469	377928	364991	182270	10352	427035	120432	239818	33411	416379	137735	330198	248942
VM016uH*			290323	395017	382557	189973	10448	426185	122484	249934	27153	433228	143936	318446	258361
VMO2uH*	feather in water, 140°C	1 wk	2	39	11	2	0	47	1	22	1	36	11	25	18
VMO2uH*			2	37	10	2	0	42	1	21	1	35	10	26	17
VM011uH*			8	128	35	6	1	153	4	74	2	112	35	82	49
VM011uH*			8	138	37	7	2	150	4	79	2	120	37	80	53
VM010uH*		2 wk	3	60	6	1	0	46	1	24	1	43	11	13	19
VM010uH*			3	62	6	1	0	48	1	25	1	44	11	26	19
